# Supplementary material for: First-Principles-Based Optimized Design of Fluoride Electrolytes for Sodium-Ion Batteries
Source: Molecules. 2022 Oct 17;27(20):6949. doi: 10.3390/molecules27206949 (PMC9611088; doi:10.3390/molecules27206949)
Supplement: Supplementary file 1 [file molecules-27-06949-s001.zip]

Archive with 1 entries (1 files):
- molecules-1948231-supplementary.pdf
